# Supplementary material for: Immunomagnetic‐bead enriched culturomics (IMBEC) for isolating pathobionts from feces of colorectal cancer patients
Source: Imeta. 2023 Apr 5;2(2):e100. doi: 10.1002/imt2.100 (PMC10989793; doi:10.1002/imt2.100)
Supplement: Supplementary file 2 — Table S1. [file IMT2-2-e100-s001.xlsx]

## Sheet: Table S1
Table S1 Characteristics of the six novel bacterial species.
Name	Sample source	Group	Closest relatives	Identity
Novel bacteria 1	Sample 1	EC-A	Bacillus altitudinis	0.976
Novel bacteria 2	Sample 1	REC-A	Extibacter muris	0.9648
Novel bacteria 3	Sample 2	EC-B	Butyricimonas virosa	0.9742
Novel bacteria 4	Sample 2	EC-A	Butyricimonas virosa	0.9853
Novel bacteria 5	Sample 4	EC-B	Eggerthella guodeyinii	0.9848
Novel bacteria 6	Sample 4	EC-A	Eggerthella guodeyinii	0.9836
EC-A: enrichment culture of antibody group; EC-B: enrichment culture of blank group; REC-A: re-enrichment culture of antibody group; REC-B: re-enrichment culture of blank group.

## Sheet: Table S2
Table S2 Cancer- or inflammation-related bacteria among 209 species isolated from 10 samples
Number	species	Reference （title of article）
1	Actinomyces odontolyticus	Metagenomic and metabolomic analyses reveal distinct stage-specific phenotypes of the gut microbiota in colorectal cancer
2	Actinomyces oris	Cell-to-cell interaction requires optimal positioning of a pilus tip adhesin modulated by gram-positive transpeptidase enzymes
3	Alistipes finegoldii	Multi-cohort analysis of colorectal cancer metagenome identified altered bacteria across populations and universal bacterial markers
4	Alistipes onderdonkii	The Genus Alistipes: Gut Bacteria With Emerging Implications to Inflammation, Cancer, and Mental Health
5	Alistipes putredinis	The Genus Alistipes: Gut Bacteria With Emerging Implications to Inflammation, Cancer, and Mental Health
6	Alistipes shahii	The Genus Alistipes: Gut Bacteria With Emerging Implications to Inflammation, Cancer, and Mental Health
7	Atopobium parvulum	Metagenomic and metabolomic analyses reveal distinct stage-specific phenotypes of the gut microbiota in colorectal cancer
8	Bacteroides fragilis	Bacteroides fragilis Toxin Coordinates a Procarcinogenic Inflammatory Cascade via Targeting of Colonic Epithelial Cells
9	Bilophila wadsworthia	Race-dependent association of sulfidogenic bacteria with colorectal cancer
10	Butyricimonas synergistica	Intestinal Microbiota in Colorectal Adenoma-Carcinoma Sequence
11	Campylobacter showae	Comparative genomics and genome biology of Campylobacter showae
12	Campylobacter ureolyticus	Dysbiosis of salivary microbiome and cytokines influence oral squamous cell carcinoma through inflammation
13	Citrobacter freundii	Citrobacter freundii Activation of NLRP3 Inflammasome via the Type VI Secretion System
14	Clostridioides difficile	Human Colon Cancer-Derived Clostridioides difficile Strains Drive Colonic Tumorigenesis in Mice
15	Clostridium bolteae	Clostridium bifermentans: An Exceptional Agent of Endocarditis
16	Clostridium hathewayi	The Relationship Between Gut Microbiome Features and Chemotherapy Response in Gastrointestinal Cancer
17	Clostridium paraputrificum	Inhibitory effect of some intestinal bacteria on liver tumorigenesis in gnotobiotic C3H/He male mice
18	Clostridium perfringens	Association Between Bacteremia From Specific Microbes and Subsequent Diagnosis of Colorectal Cancer.
19	Clostridium tertium	Bacteremia with Anaerobic Bacteria and Association with Colorectal Cancer: A Population-based Cohort Study.
20	Desulfovibrio desulfuricans	Desulfovibrio desulfuricans bacteremia and review of human Desulfovibrio infections.
21	Dialister pneumosintes	Mucosal microbiome dysbiosis in gastric carcinogenesis
22	Eggerthella lenta	Human gut bacterial metabolism drives Th17 activation and colitis.
23	Eikenella corrodens	Alterations of Gastric Microbiota in Gastric Cancer and Precancerous Stages
24	Enterococcus faecalis	Tumorigenic bacteria in colorectal cancer: mechanisms and treatments
25	Enterococcus gallinarum	Within-host evolution of a gut pathobiont facilitates liver translocation
26	Escherichia coli	Colibactin-positive Escherichia coli induce a procarcinogenic immune environment leading to immunotherapy resistance in colorectal cancer
27	Finegoldia magna	Finegoldia magna, an Anaerobic Gram-Positive Bacterium of the Normal Human Microbiota, Induces Inflammation by Activating Neutrophils
28	Flavonifractor plautii	Dysbiosis of human gut microbiome in young-onset colorectal cancer
29	Fusobacterium canifelinum	Colorectal Carcinoma: A General Overview and Future Perspectives in Colorectal Cancer
30	Fusobacterium mortiferum	Colorectal Carcinoma: A General Overview and Future Perspectives in Colorectal Cancer
31	Fusobacterium nucleatum	Fusobacterium nucleatum Increases Proliferation of Colorectal Cancer Cells and Tumor Development in Mice by Activating TLR4 Signaling to NFκB, Upregulating Expression of microRNA-21
32	Fusobacterium periodonticum	Colorectal Carcinoma: A General Overview and Future Perspectives in Colorectal Cancer
33	Fusobacterium ulcerans	Colorectal Carcinoma: A General Overview and Future Perspectives in Colorectal Cancer
34	Fusobacterium varium	Colorectal Carcinoma: A General Overview and Future Perspectives in Colorectal Cancer
35	Granulicatella adiacens	Microbiome Dysbiosis and Predominant Bacterial Species as Human Cancer Biomarkers
36	Klebsiella pneumoniae	Two ST11 Klebsiella pneumoniae strains exacerbate colorectal tumorigenesis in a colitis-associated mouse model
37	Odoribacter splanchnicus	Intestinal Microbiota in Colorectal Adenoma-Carcinoma Sequence
38	Parvimonas micra	Metagenomic analysis of faecal microbiome as a tool towards targeted non-invasive biomarkers for colorectal cancer
39	Prevotella nigrescens	Multi-cohort analysis of colorectal cancer metagenome identified altered bacteria across populations and universal bacterial markers
40	Shewanella putrefaciens	Skin and soft-tissue manifestations of Shewanella putrefaciens infection.
41	Slackia exigua	Mucosal microbiome dysbiosis in gastric carcinogenesis
42	Solobacterium moorei	Metagenomic analysis of faecal microbiome as a tool towards targeted non-invasive biomarkers for colorectal cancer
43	Streptococcus anginosus	Mucosal microbiome dysbiosis in gastric carcinogenesis
44	Streptococcus mitis	Variations of oral microbiota are associated with pancreatic diseases including pancreatic cancer.
45	Streptococcus oralis	Multidimensional role of bacteria in cancer: Mechanisms insight, diagnostic, preventive and therapeutic potential
46	Streptococcus sanguinis	Carcinoma of the colon presenting as Streptococcus sanguis bacteremia
47	Veillonella parvula	Association Between Sulfur-Metabolizing Bacterial Communities in Stool and Risk of Distal Colorectal Cancer in Men

## Sheet: Table S3
Table S3 Experimental strains screened from each sample
Sample 1				Sample 6
Only isloated in Antibody-beads( A U EA)	Overlap	Only isloated in Blank-beads( B U EB)		Only isloated in Antibody-beads( A U EA)	Overlap	Only isloated in Blank-beads( B U EB)
Alistipes shahii	Veillonella parvula	Bilophila wadsworthia		Alistipes onderdonkii	Alistipes finegoldii	Clostridium perfringens
Alistipes finegoldii	Veillonella atypica	Streptococcus sanguinis		Campylobacter ureolyticus	Bacteroides fragilis
Clostridium hylemonae	Streptococcus anginosus	Parvimonas micra		Citrobacter freundii	Bilophila wadsworthia
	Klebsiella pneumoniae	Enterococcus faecalis		Parabacteroides merae	Clostridium tertium
	Escherichia coli	Flavonifractor plautii		Eggerthella lenta	Escherichia coli
	Eggerthella lenta	Finegoldia magna		Enterococcus faecalis	Parvimonas micra
	Clostridium tertium
	Alistipes onderdonkii
	Actinomyces oris
Sample 2				Sample 7
Only isloated in Antibody-beads( A U EA)	Overlap	Only isloated in Blank-beads( B U EB)		Only isloated in Antibody-beads( A U EA)	Overlap	Only isloated in Blank-beads( B U EB)
Odoribacter splanchnicus	Alistipes onderdonkii	Streptococcus anginosus		Fusobacterium mortiferum	Alistipes onderdonkii	Streptococcus anginosus
Parvimonas micra	Alistipes shahii	Alistipes putredinis		Streptococcus mitis	Bilophila wadsworthia
Veillonella parvula	Bilophila wadsworthia	Clostridium hathewayi		Streptococcus oralis	Clostridium tertium
	Clostridium perfringens				Eggerthella lenta
	Clostridium tertium				Escherichia coli
	Enterococcus gallinarum				Parvimonas micra
	Escherichia coli				Slackia exigua
	Fusobacterium nucleatum				Solobacterium moorei
	Klebsiella pneumoniae				Streptococcus sanguinis
	Veillonella atypica
	Slackia exigua
Sample 3				Sample 8
Only isloated in Antibody-beads( A U EA)	Overlap	Only isloated in Blank-beads( B U EB)		Only isloated in Antibody-beads( A U EA)	Overlap	Only isloated in Blank-beads( B U EB)
Campylobacter ureolyticus	Bacteroides fragilis			Clostridium hathewayi	Alistipes finegoldii	Fusobacterium periodonticum
Streptococcus anginosus	Bilophila wadsworthia			Prevotella nigrescens	Bacteroides fragilis	Eggerthella lenta
	Escherichia coli			Finegoldia magna	Bilophila wadsworthia
	Fusobacterium ulcerans			Streptococcus oralis	Clostridioides difficile
	Fusobacterium varium				Clostridium bolteae
	Klebsiella pneumoniae				Clostridium paraputrificum
	Parvimonas micra				Clostridium tertium
	Solobacterium moorei				Escherichia coli
					Flavonifractor plautii
					Fusobacterium canifelinum
					Fusobacterium nucleatum
					Parvimonas micra
					Slackia exigua
					Solobacterium moorei
					Streptococcus anginosus
Sample 4				Sample 9
Only isloated in Antibody-beads( A U EA)	Overlap	Only isloated in Blank-beads( B U EB)		Only isloated in Antibody-beads( A U EA)	Overlap	Only isloated in Blank-beads( B U EB)
Alistipes shahii	Bacteroides fragilis	Actinomyces odontolyticus		Atopobium parvulum	Actinomyces oris	Clostridium tertium
Fusobacterium nucleatum	Enterobacter cloacae	Enterococcus gallinarum		Solobacterium moorei	Campylobacter showae	Enterococcus gallinarum
Granulicatella adiacens	Escherichia coli	Streptococcus mitis		Streptococcus anginosus	Escherichia coli	Streptococcus mitis
Parvimonas micra	Fusobacterium ulcerans				Flavonifractor plautii	Finegoldia magna
Streptococcus oralis	Streptococcus anginosus				Fusobacterium varium
Eggerthella lenta	Klebsiella pneumoniae				Granulicatella adiacens
Enterococcus faecalis	Clostridium symbiosum				Streptococcus oralis
Finegoldia magna					Veillonella parvula
Veillonella parvula
Fusobacterium periodonticum
Sample 5				Sample 10
Only isloated in Antibody-beads( A U EA)	Overlap	Only isloated in Blank-beads( B U EB)		Only isloated in Antibody-beads( A U EA)	Overlap	Only isloated in Blank-beads( B U EB)
Alistipes onderdonkii	Bacteroides fragilis	Clostridium paraputrificum		Veillonella parvula	Alistipes finegoldii	Clostridium perfringens
Alistipes shahii	Bilophila wadsworthia	Clostridium tertium		Alistipes putredinis	Bilophila wadsworthia	Solobacterium moorei
	Eggerthella lenta	Fusobacterium nucleatum		Eikenella corrodens	Clostridium tertium	Alistipes onderdonkii
	Enterococcus faecalis			Streptococcus oralis	Eggerthella lenta
	Escherichia coli				Escherichia coli
	Solobacterium moorei				Fusobacterium ulcerans
					Parvimonas micra
					Slackia exigua
					Streptococcus anginosus
Yellow indicates the experimental strain co-incubated with THP-1 cell

## Sheet: Table S4
Table S4 Patient Information
Sample No.	Sampling date	Case No.	Age	Gender	BMI	Tumor Location	Differentiation	Invasion
1	March 13th, 2022	487548	68	Female	28.44	Rectum	Moderately differentiated adenocarcinoma with mucus production	Infiltrates into the muscular layer of the intestinal wall
2	April 23rd, 2021	488167	62	Male	25.35	Right hemicolectomy	Moderately differentiated adenocarcinoma	Invasion of the subplasmic fibrous tissue of the intestinal wall
3	July 9th, 2021	492275	58	Male	26.61	Rectum	Moderately differentiated adenocarcinoma	Infiltration into the deep muscle layer of the intestinal wall
4	July 16th, 2021	492671	68	Male	23.15	Rectum	Moderately differentiated adenocarcinoma	Invasion of the plasma membrane/epithelial layer
5	Jan. 20th, 2022	501330	64	Male	15.43	Rectum	Moderately differentiated adenocarcinoma	Invasion of the fibrous tissue of the outer lining of the intestinal wall
6	Feb. 11, 2022	453019	71	Female	22.22	Sigmoid	Intermediate-to-highly differentiated adenocarcinoma	Invasion of the muscular layer of the intestinal wall up to the subplasma adipose tissue
7	Feb. 22, 2022.	502454	58	Male	22.28	Rectum	Moderately differentiated adenocarcinoma	Invasion of the intestinal wall up to the adipose tissue of the epithelium
8	Feb. 23, 2022.	502568	66	Female	27.77	Rectum	Moderately differentiated adenocarcinoma	Invasion to the outer membrane layer
9	March 13th, 2022	503514	66	Female	20.4	Right hemicolectomy	Moderately differentiated adenocarcinoma	Reaching the deep intrinsic muscle layer
10	March 13th, 2022	503367	75	Female	17.44	Rectum	Moderately differentiated adenocarcinoma with mucus production	The tumor invaded the superficial muscular layer of the intestinal wall but did not reach the deep muscular layer
